# Supplementary material for: Increases in the Macrolide Resistance of Mycoplasma genitalium and the Emergence of the A2058T Mutation in the 23S rRNA Gene: Clonal Spread?
Source: Antibiotics (Basel). 2022 Oct 27;11(11):1492. doi: 10.3390/antibiotics11111492 (PMC9686820; doi:10.3390/antibiotics11111492)
Supplement: Supplementary file 1 [file antibiotics-11-01492-s001.zip]

Archive with 1 entries (1 files):
- antibiotics-1964024-supplementary.pdf
